# Supplementary material for: The Response of the Functional Traits of Phragmites australis and Bolboschoenus planiculmis to Water and Saline–Alkaline Stresses
Source: Plants (Basel). 2025 Jul 9;14(14):2112. doi: 10.3390/plants14142112 (PMC12299409; doi:10.3390/plants14142112)
Supplement: Supplementary file 1 [file plants-14-02112-s001.zip]

Archive with 1 entries (1 files):
- plants-3649304-supplementary.pdf
